# Supplementary material for: Impact of Dietary Nutrients on the Prevalence of Dry Eye Syndrome among Korean Women Aged 40 and above: Evidence from the Korea National Health and Nutrition Examination Survey
Source: Nutrients. 2024 Jan 26;16(3):372. doi: 10.3390/nu16030372 (PMC10857437; doi:10.3390/nu16030372)
Supplement: Supplementary file 1 [file nutrients-16-00372-s001.zip]

Archive with 1 entries (1 files):
- nutrients-2728710-supplementary.pdf
